# Supplementary material for: Risk of Mortality and Cardiovascular Events in Patients with Chronic Obstructive Pulmonary Disease Treated with Azithromycin, Roxithromycin, Clarithromycin, and Amoxicillin
Source: J Clin Med. 2024 Mar 29;13(7):1987. doi: 10.3390/jcm13071987 (PMC11013008; doi:10.3390/jcm13071987)
Supplement: Supplementary file 1 [file jcm-13-01987-s001.zip]

Archive with 1 entries (1 files):
- jcm-2896212-supplementary.pdf
